# Supplementary material for: Correction: An NF-Y-Dependent Switch of Positive and Negative Histone Methyl Marks on CCAAT Promoters
Source: PLoS One. 2014 Jul 17;9(7):e102282. doi: 10.1371/journal.pone.0102282 (PMC4102492; doi:10.1371/journal.pone.0102282)
Supplement: Raw Blots File S1 — Please see the raw blots 1, 2 and 3 here. (ZIP) [file pone.0102282.s002.zip]

Archive with 3 entries (3 files):
- Raw Blot S2.tif
- Raw Blot S3.tif
- Raw Blot S1.tif
